# Supplementary material for: The Impact of Pyrethroid Resistance on the Efficacy of Insecticide-Treated Bed Nets against African Anopheline Mosquitoes: Systematic Review and Meta-Analysis
Source: PLoS Med. 2014 Mar 18;11(3):e1001619. doi: 10.1371/journal.pmed.1001619 (PMC3958359; doi:10.1371/journal.pmed.1001619)
Supplement: Table S1 — Search terms for electronic databases. (XLSX) [file pmed.1001619.s024.xlsx]

## Sheet: Table S1
Table S1. Search terms for electronic databases.
	MEDLINE	CENTRAL	SCI-EXPANDED	SSCI	CAB abstracts
1	((nets OR bednets OR hammock* OR curtain* OR ITN* OR LLIN OR chador*) Title/Abstract	((nets OR bednets OR hammock* OR curtain* OR ITN* OR LLIN OR chador*) Title/Abstract	Topic=(nets OR bednets OR hammock* OR curtain* OR ITN* OR LLIN OR chador*) AND Topic=(mosquito* OR anopheles) AND Topic=(resist* OR susceptibil*) AND Topic=(insectici* OR pyrethroid*)	Topic=(nets OR bednets OR hammock* OR curtain* OR ITN* OR LLIN OR chador*) AND Topic=(mosquito* OR anopheles) AND Topic=(resist* OR susceptibil*) AND Topic=(insectici* OR pyrethroid*)	Topic=(nets OR bednets OR hammock* OR curtain* OR ITN* OR LLIN OR chador*) AND Topic=(mosquito* OR anopheles) AND Topic=(resist* OR susceptibil*) AND Topic=(insectici* OR pyrethroid*)
2	(mosquito*OR anopheles)Title/Abstract	(mosquito*OR anopheles)Title/Abstract
3	1 AND 2	1 AND 2
4	resist* OR susceptibile* OR (insecticide resist*) OR (pyrethroid resist*) Title/Abstract	resist* OR susceptibile* OR (insecticide resist*) OR (pyrethroid resist*) Title/Abstract
5	"Insecticide Resistance"[Mesh]	"Insecticide Resistance"[Mesh]
6	4 OR 5	4 OR 5
7	3 AND 6	3 AND 6
