# Supplementary material for: The Impact of Pyrethroid Resistance on the Efficacy of Insecticide-Treated Bed Nets against African Anopheline Mosquitoes: Systematic Review and Meta-Analysis
Source: PLoS Med. 2014 Mar 18;11(3):e1001619. doi: 10.1371/journal.pmed.1001619 (PMC3958359; doi:10.1371/journal.pmed.1001619)
Supplement: Table S3 — Example of the form used for data extraction for cone tests. (XLSX) [file pmed.1001619.s026.xlsx]

## Sheet: Sheet1
Table S3 Data extraction form for studies using cone tests.
Study name	Treatment arm	Mosquito species and strain	% mortality based on bioassay	Kdr frequency (%) (L1014F or L1014S)	Resistance category based on bioassay and/or kdr data (low/moderate/high)	Total number of mosquitoes tested	Number dead	% mortality	No. of mosquitoes KD	% KD	KDT50	KDT95
KD = knock down; KDT50 = time to knock down 50% of mosquitoes; KDT95 = time to knock down 95% of mosquitoes
