# Supplementary material for: The Impact of Pyrethroid Resistance on the Efficacy of Insecticide-Treated Bed Nets against African Anopheline Mosquitoes: Systematic Review and Meta-Analysis
Source: PLoS Med. 2014 Mar 18;11(3):e1001619. doi: 10.1371/journal.pmed.1001619 (PMC3958359; doi:10.1371/journal.pmed.1001619)
Supplement: Table S4 — Example of the form used for data extraction for tunnel tests. (XLSX) [file pmed.1001619.s027.xlsx]

## Sheet: Sheet1
Table S4 Data extraction form for studies using tunnel tests.
Study name	Treatment arm	Mosquito species and strain	% mortality based on bioassay	Kdr frequency (%) (L1014F or L1014S)	Resistance category based on bioassay and/or kdr data (low/moderate/high)	Total number of mosquitoes tested	Number dead	% mortality	Total Number BF	% BF	Total number passed through net	% passed through net	% deterrence
BF = blood fed
