# Supplementary material for: The Impact of Pyrethroid Resistance on the Efficacy of Insecticide-Treated Bed Nets against African Anopheline Mosquitoes: Systematic Review and Meta-Analysis
Source: PLoS Med. 2014 Mar 18;11(3):e1001619. doi: 10.1371/journal.pmed.1001619 (PMC3958359; doi:10.1371/journal.pmed.1001619)
Supplement: Table S5 — Example of the form used for data extraction for experimental hut trials. (XLSX) [file pmed.1001619.s028.xlsx]

## Sheet: Sheet1
Table S5. Data extraction form for used studies using the experimental hut method.
Study name	Treatment arm	Mosquito species name	% mortality based on bioassay	Kdr frequency (%) (L1014F or L1014S)	Resistance category based on bioassay and/or kdr data (low/moderate/high)	Total number of mosquitoes found in control or treatment hut (Tc or Tt)	% Deterrence	Number BF	% BF	Number in exit trap	% in exit trap	% induced exophily	Number dead	% mortality
BF = blood fed
