# Supplementary material for: The Impact of Pyrethroid Resistance on the Efficacy of Insecticide-Treated Bed Nets against African Anopheline Mosquitoes: Systematic Review and Meta-Analysis
Source: PLoS Med. 2014 Mar 18;11(3):e1001619. doi: 10.1371/journal.pmed.1001619 (PMC3958359; doi:10.1371/journal.pmed.1001619)
Supplement: Table S6 — Risk of bias assessment for the included cone tests. (XLSX) [file pmed.1001619.s029.xlsx]

## Sheet: Sheet1
Study number	Study name	Comparability of mosquitoes in ITN and UTN groups.	Observers blind	Incomplete outcome data	Raw data reported for ITN and UTN groups
25	Darriet 1998 (Kisumu)a [32]	low	unclear	low	low
25	Darriet 1998 (Kisumu)b [32]	low	unclear	low	low
26	Darriet 1998 (YFO)a [32]	low	unclear	low	low
26	Darriet 1998 (YFO)b [32]	low	unclear	low	low
27	Etang 2004 (Kisumu) [43]	low	unclear	low	high
28	Etang 2004 (OC-Lab) ) [43]	low	unclear	low	high
29	Fane 2012 (Kisumu) [4]	low	unclear	low	high
30	Gimnig 2005 (Kisumu)a [45]	low	unclear	low	high
30	Gimnig 2005 (Kisumu)b [45]	low	unclear	low	high
31	Hodjati 1999 (KWA 1 day) [44]	low	unclear	low	low
32	Hodjati 1999 (KWA 10 day)[44]	low	unclear	low	low
33	Hodjati1999 (KWA 10 day fed) [44]	low	unclear	low	low
34	Hodjati 1999 (RSP 1 day) [44]	low	unclear	low	low
35	Hodjati 1999 (RSP 10 day)[44]	low	unclear	low	low
36	Hodjati 1999 (RSP 10 day fed)[44]	low	unclear	low	low
37	Mahama 2007 (Kisumu) [46]	low	unclear	low	high
38	Mahama 2007 (VKPR) [46]	low	unclear	low	high
39	Malima 2009 (cone) [37]	low	unclear	low	high
40	Koudou 2011 (Kisumu)a [42]	low	unclear	low	high
40	Koudou 2011 (Kisumu)b [42]	low	unclear	low	high
40	Koudou 2011 (Kisumu)c [42]	low	unclear	low	high
40	Koudou 2011 (Kisumu)d [42]	low	unclear	low	high
40	Koudou 2011 (Kisumu)e [42]	low	unclear	low	high
41	Koudou 2011 (YFO)a [42]	low	unclear	low	high
41	Koudou 2011 (YFO)b [42]	low	unclear	low	high
41	Koudou 2011 (YFO)c [42]	low	unclear	low	high
41	Koudou 2011 (YFO)d [42]	low	unclear	low	high
41	Koudou 2011 (YFO)e [42]	low	unclear	low	high
42	Malima 2008 (cone)a [36]	low	unclear	low	low
42	Malima 2008 (cone)b [36]	low	unclear	low	low
43	Okia 2013 (Kisumu)a [4]	low	unclear	low	high
43	Okia 2013 (Kisumu)b [4]	low	unclear	low	high
43	Okia 2013 (Kisumu)c [4]	low	unclear	low	high
43	Okia 2013 (Kisumu)d [4]	low	unclear	low	high
43	Okia 2013 (Kisumu)e [4]	low	unclear	low	high
44	Okia 2013 (Kanugu)a [4]	low	unclear	low	high
44	Okia 2013 (Kanugu)b [4]	low	unclear	low	high
44	Okia 2013 (Kanugu)c [4]	low	unclear	low	high
44	Okia 2013 (Kanugu)d [4]	low	unclear	low	high
44	Okia 2013 (Kanugu)e [4]	low	unclear	low	high
45	Okia 2013 (Lira)a [4]	low	unclear	low	high
45	Okia 2013 (Lira)b [4]	low	unclear	low	high
45	Okia 2013 (Lira)c [4]	low	unclear	low	high
45	Okia 2013 (Lira)d [4]	low	unclear	low	high
45	Okia 2013 (Lira)e [4]	low	unclear	low	high
46	Okia 2013 (Tororo)a [4]	low	unclear	low	high
46	Okia 2013 (Tororo)b [4]	low	unclear	low	high
46	Okia 2013 (Tororo)c [4]	low	unclear	low	high
46	Okia 2013 (Tororo)d [4]	low	unclear	low	high
46	Okia 2013 (Tororo)e [4]	low	unclear	low	high
47	Okia 2013 (Wakiso)a [4]	low	unclear	low	high
47	Okia 2013 (Wakiso)b [4]	low	unclear	low	high
47	Okia 2013 (Wakiso)c [4]	low	unclear	low	high
47	Okia 2013 (Wakiso)d [4]	low	unclear	low	high
47	Okia 2013 (Wakiso)e [4]	low	unclear	low	high
48	Okumu 2012a [6]	low	unclear	low	low
48	Okumu 2012b [6]	low	unclear	low	low
48	Okumu 2012c [6]	low	unclear	low	low
49	Winkler 2012a [48]	low	unclear	low	high
49	Winkler 2012b [48]	low	unclear	low	high
Comparability of mosquitoes (high= baseline characteristics differed, low= baseline characteristics similar); observers blinded (high= not blinded, low= blinded); incomplete outcome data (high= outcome measured not on all mosquitoes, low= outcome measured on all mosquitoes); raw data reported for ITN and UTN groups (high=did not report number of mosquitoes in ITN or UTN group, low= did report num…
