# Supplementary material for: The Impact of Pyrethroid Resistance on the Efficacy of Insecticide-Treated Bed Nets against African Anopheline Mosquitoes: Systematic Review and Meta-Analysis
Source: PLoS Med. 2014 Mar 18;11(3):e1001619. doi: 10.1371/journal.pmed.1001619 (PMC3958359; doi:10.1371/journal.pmed.1001619)
Supplement: Table S8 — Risk of bias assessment for the included experimental hut trials. (XLSX) [file pmed.1001619.s031.xlsx]

## Sheet: Sheet1
Study number	Comparison	Comparability of mosquitoes in ITN and UTN huts.	Collectors blinded	Sleepers blinded	Raw data reported for ITN and UTN groups	Other biases: ITNs randomly allocated to huts	Other biases: ITNs rotated	Other biases: sleepers rotated
1	Asidi 2005a [28]	unclear	unclear	unclear	low	low	high	low
1	Asidi 2005b [28]	unclear	unclear	unclear	low	low	high	low
2	Chandre 2000 (Kisumu)a [29]	unclear	unclear	unclear	low	unclear	unclear	unclear
2	Chandre 2000 (Kisumu)b [29]	unclear	unclear	unclear	low	unclear	unclear	unclear
3	Chandre 2000 (YFO)a [29]	unclear	unclear	unclear	low	unclear	unclear	unclear
3	Chandre 2000 (YFO)b [29]	unclear	unclear	unclear	low	unclear	unclear	unclear
4	Corbel 2004a [30]	unclear	unclear	unclear	low	low	high	low
4	Corbel 2004b [30]	unclear	unclear	unclear	low	low	high	low
5	Corbel 2010 (Benin)a [31]	unclear	unclear	unclear	low	low	low	low
5	Corbel 2010 (Benin)b [31]	unclear	unclear	unclear	low	low	low	low
5	Corbel 2010 (Benin)c [31]	unclear	unclear	unclear	low	low	Low	low
5	Corbel 2010 (Benin)d [31]	unclear	unclear	unclear	low	low	Low	low
5	Corbel 2010 (Benin)e [31]	unclear	unclear	unclear	low	low	Low	low
6	Corbel 2010 (BFaso)a [31]	unclear	unclear	unclear	low	low	Low	low
6	Corbel 2010 (BFaso)b [31]	unclear	unclear	unclear	low	low	Low	low
6	Corbel 2010 (BFaso)c [31]	unclear	unclear	unclear	low	low	Low	low
6	Corbel 2010 (BFaso)d [31]	unclear	unclear	unclear	low	low	Low	low
6	Corbel 2010 (BFaso)e [31]	unclear	unclear	unclear	low	low	Low	low
7	Corbel 2010 (Cameroon)a [31]	unclear	unclear	unclear	low	low	Low	low
7	Corbel 2010 (Cameroon)b [31]	unclear	unclear	unclear	low	low	Low	low
7	Corbel 2010 (Cameroon)c [31]	unclear	unclear	unclear	low	low	Low	low
7	Corbel 2010 (Cameroon)d [31]	unclear	unclear	unclear	low	low	Low	low
7	Corbel 2010 (Cameroon)e [31]	unclear	unclear	unclear	low	low	low	low
8	Darriet 1998a [32]	unclear	unclear	unclear	low	low	unclear	low
8	Darriet 1998b [32]	unclear	unclear	unclear	low	low	unclear	low
9	Darriet 2000 [33]	unclear	unclear	unclear	low	unclear	unclear	low
10	Fanello 1999a [36]	unclear	unclear	unclear	low	low	high	unclear
10	Fanello 1999b [36]	unclear	unclear	unclear	low	low	high	unclear
11	Koudou 2011a [42]	unclear	unclear	unclear	low	unclear	low	low
11	Koudou 2011b [42]	unclear	unclear	unclear	low	unclear	low	low
11	Koudou 2011c [42]	unclear	unclear	unclear	low	unclear	low	low
11	Koudou 2011d [42]	unclear	unclear	unclear	low	unclear	low	low
11	Koudou 2011e [42]	unclear	unclear	unclear	low	unclear	low	low
12	Malima 2008 (funestus)a [36]	unclear	unclear	unclear	low	unclear	low	low
12	Malima 2008 (funestus)b [36]	unclear	unclear	unclear	low	unclear	low	low
13	Malima 2008 (gambiae)a [36]	unclear	unclear	unclear	low	unclear	low	low
13	Malima 2008 (gambiae)b [36]	unclear	unclear	unclear	low	unclear	low	Low
14	Malima 2009 (funestus) [37]	unclear	unclear	unclear	low	low	low	Low
15	Malima 2009 (gambiae) [37]	unclear	unclear	unclear	low	low	low	Low
16	N'Guessan 2007 (Cotonou) [38]	unclear	unclear	unclear	low	low	high	low
17	N'Guessan 2007 (M.ville) [38]	unclear	unclear	unclear	low	low	high	low
18	Ngufor 2011 (6 holes) [39]	unclear	unclear	unclear	low	low	low	low
19	Ngufor 2011 (80 holes) [39]	unclear	unclear	unclear	low	low	low	low
20	Okumu 2013 (dry season) [9]	unclear	unclear	unclear	high	low	low	low
20	Okumu 2013 (dry season) [9]	unclear	unclear	unclear	high	low	low	low
20	Okumu 2013 (dry season) [9]	unclear	unclear	unclear	high	low	low	low
21	Okumu 2013 (wet season) [9]	unclear	unclear	unclear	high	low	low	low
21	Okumu 2013 (wet season) [9]	unclear	unclear	unclear	high	low	low	low
21	Okumu 2013 (wet season) [9]	unclear	unclear	unclear	high	low	low	low
22	Oxborough 2013 [49]	unclear	unclear	unclear	high	unclear	low	low
23	Tungu 2010a [41]	unclear	unclear	unclear	low	low	low	low
23	Tungu 2010b [41]	unclear	unclear	unclear	low	low	low	low
23	Tungu 2010c [41]	unclear	unclear	unclear	low	low	low	low
23	Tungu 2010d [41]	unclear	unclear	unclear	low	low	low	low
23	Tungu 2010e [41]	unclear	unclear	unclear	low	low	low	low
24	Djenontin 2010 [34]	unclear	unclear	unclear	high	unclear	low	low
