# Supplementary material for: The Impact of Pyrethroid Resistance on the Efficacy of Insecticide-Treated Bed Nets against African Anopheline Mosquitoes: Systematic Review and Meta-Analysis
Source: PLoS Med. 2014 Mar 18;11(3):e1001619. doi: 10.1371/journal.pmed.1001619 (PMC3958359; doi:10.1371/journal.pmed.1001619)
Supplement: Table S9 — Summary of sensitivity analysis for hut studies with low risk of bias. (XLSX) [file pmed.1001619.s032.xlsx]

## Sheet: Sheet1
	Table S9 Summary of sensitvity analysis between primary analysis and hut studies with low risk of bias
			Sensitivity analysis RD (95% CIs)
	Blood feeding	Primary analysis RD (95% CIs)	ITNs randomly alocated to huts	ITNs rotated between huts	Sleepers rotated between huts
	Low resistance	-0.24 [-0.34, -0.14]	-0.28 [-0.42, -0.15]	-0.22 [-0.26, -0.18]	-0.24 [-0.35, -0.13]
	Moderate resistance	-0.25 [-0.31, -0.19]	-0.28 [-0.32, -0.23]	-0.26 [-0.33, -0.18]	-0.25 [-0.31, -0.19]
	High resistance	-0.28 [-0.37, -0.19]	-0.28 [-0.39, -0.18]	-0.44 [-0.57, -0.31]	-0.32 [-0.43, -0.21]
	Test for subgroup diff	(P = 0.82), I² = 0%	(P=0.99),I² = 0%	(P = 0.02), I² = 75.7%	(P = 0.47), I² = 0%
			Sensitivity analysis RD (95% CIs)
	Mortality	Primary analysis RD (95% CIs)	ITNs randomly alocated to huts	ITNs rotated between huts	Sleepers rotated between huts
	Low resistance	0.56 (0.43,0.68)	0.51 [0.36, 0.66]	0.51 [0.41, 0.62]	0.53 [0.40, 0.66]
	Moderate resistance	0.39 (0.16,0.61)	0.40 [0.14, 0.65]	0.54 [0.35, 0.72]	0.39 [0.16, 0.61]
	High resistance	0.35 (0.27,0.43)	0.34 [0.23, 0.45]	0.37 [0.28, 0.47]	0.39 [0.31, 0.47]
	Test for subgroup diff	(P = 0.03), I² = 72.0%	(P = 0.21), I² = 36.4%	(P = 0.09), I² = 58.5%	(P < 0.00001); I² = 96%
			Sensitivity analysis RD (95% CIs)
	Exit trap	Primary analysis RD (95% CIs)	ITNs randomly alocated to huts	ITNs rotated between huts	Sleepers rotated between huts
	Low resistance	0.09 (0.04, 0.15)	0.07 [0.03, 0.11]	0.06 [0.03, 0.09]	0.09 [0.04, 0.15]
	Moderate resistance	0.28 (0.17, 0.40)	0.30 [0.17, 0.43]	0.19 [0.14, 0.24]	0.28 [0.17, 0.40]
	High resistance	0.26 (0.19,0.33)	0.28 [0.18, 0.38]	0.30 [0.23, 0.37]	0.26 [0.19, 0.33]
	Test for subgroup diff	(P = 0.0002), I² = 88.1%	(P < 0.00001), I² = 91.5%	(P < 0.00001), I² = 95.8%	(P = 0.0002), I² = 88.1%
